# Supplementary material for: Chronic nicotine increases midbrain dopamine neuron activity and biases individual strategies towards reduced exploration in mice
Source: Nat Commun. 2021 Nov 26;12:6945. doi: 10.1038/s41467-021-27268-7 (PMC8635406; doi:10.1038/s41467-021-27268-7)
Supplement: Supplementary file 4 — Source Data. [file 41467_2021_27268_MOESM4_ESM.xlsx]

## Sheet: Figure 1 Data
DSdirCh	det25	det50	det100	PSdirCh	proba25	proba50	proba100	G100	G25	G50
0.267182	0.269281	0.359804	0.370915	0.235	0.326505	0.356605	0.31689	0.46875	0.35625	0.570724
0.260248	0.359242	0.358845	0.281914	0.239899	0.315376	0.342385	0.342239	0.322917	0.257353	0.773018
0.226538	0.354016	0.364238	0.281746	0.537525	0.189496	0.378571	0.431933	0.813492	0.828571	0.710084
0.166176	0.293506	0.36039	0.346104	0.181192	0.299787	0.344087	0.356127	0.648237	0.619048	0.507326
0.228917	0.342991	0.328139	0.32887	0.541528	0.202525	0.336616	0.460859	0.615789	0.6375	0.893665
0.262247	0.302831	0.372608	0.324561	0.227217	0.321124	0.312791	0.366085	0.280435	0.355159	0.814815
0.202747	0.316957	0.360178	0.322865	0.221818	0.284271	0.364358	0.351371	0.364973	0.183824	0.823671
0.0944562	0.325738	0.342131	0.332131	0.327766	0.303922	0.370915	0.325163	0.491935	0.279762	0.632353
0.321316	0.307386	0.335271	0.357343	0.199995	0.337516	0.299274	0.36321	0.545564	0.693798	0.415476
0.235502	0.299892	0.34129	0.358817	0.341872	0.350822	0.278155	0.371024	0.497807	0.752558	0.390688
0.223085	0.324186	0.350049	0.325765	0.137161	0.292532	0.345307	0.362161	0.300446	0.203581	0.872549
0.230235	0.302803	0.338088	0.359109	0.128391	0.318114	0.336633	0.345253	0.642857	0.634737	0.388889
0.0777517	0.326909	0.325982	0.347109	0.261364	0.28055	0.364408	0.355042	0.379167	0.215239	0.830556
0.0730212	0.336972	0.331514	0.331514	0.293044	0.251371	0.367163	0.381466	0.380682	0.100932	0.953125
0.146141	0.312734	0.346442	0.340824	0.285085	0.269635	0.364329	0.366036	0.531373	0.375	0.739286
0.43175	0.330303	0.347908	0.321789	0.530415	0.232595	0.409213	0.358192	0.64886	0.22069	0.750909
0.268117	0.317152	0.305674	0.377174	0.474967	0.229383	0.334535	0.436082	0.642105	0.753036	0.76945
0.241478	0.343834	0.30464	0.351526	0.497085	0.228793	0.371827	0.399381	0.772204	0.682143	0.637545
0.229367	0.333333	0.341667	0.325	0.289106	0.314784	0.357603	0.327612	0.634286	0.528325	0.469697
0.224184	0.339837	0.33252	0.327642	0.895208	0.0379827	0.477653	0.484364	0.950171	0.392857	0.977932
0.118341	0.355621	0.313208	0.331172	0.585602	0.147503	0.424724	0.427773	0.709054	0.185619	0.942845
0.148599	0.334131	0.322169	0.3437	0.180012	0.34501	0.289484	0.365506	0.412637	0.598601	0.55451
0.468902	0.369001	0.317549	0.313451	0.345439	0.246212	0.360447	0.393341	0.708333	0.654605	0.626923
0.231902	0.354425	0.29309	0.352484	0.358333	0.311875	0.351875	0.33625	0.573529	0.45	0.578283
0.0837081	0.337553	0.326317	0.336129	0.428675	0.221606	0.367791	0.410603	0.792105	0.808081	0.65614
0.136364	0.355556	0.3	0.344444	0.339068	0.264023	0.373308	0.362669	0.928922	0.902778	0.358289
0.325035	0.333072	0.291518	0.37541	0.600816	0.188039	0.381275	0.430686	0.709302	0.589706	0.830972
0.1417	0.3215	0.332611	0.34589	0.477269	0.245826	0.325758	0.428417	0.639785	0.794591	0.711735
0.0640579	0.339286	0.339286	0.321429	0.175112	0.341479	0.320129	0.338392	0.580357	0.64552	0.370232
0.0855928	0.328106	0.328106	0.343788	0.454618	0.204291	0.383505	0.412205	0.579126	0.267561	0.925402
0.157768	0.347487	0.315198	0.337315	0.210216	0.277778	0.363095	0.359127	0.657576	0.556373	0.558471
0.211804	0.345614	0.329938	0.324448	0.158696	0.300665	0.342625	0.35671	0.370769	0.351732	0.764493

## Sheet: Data Ctl Fig 2
Deterministic session							Probabilistic session
DSdirCh	DS25	DS50	DS100	DSNbChx	DStGoal		PSdirCh	PS25	PS50	PS100	PSG100	PSG25	PSG50	PSNbChx	PStGoal
0.25107	0.352455	0.357832	0.289713	95	3.06338		0.434702	0.261464	0.327504	0.411032	0.550618	0.626956	0.771395	143.5	2.01638
0.0916667	0.339355	0.339355	0.32129	56	5.16389		0.267692	0.297402	0.304865	0.397734	0.738182	0.9375	0.357143	47	7.91454			DS: deterministic session
0.332686	0.307323	0.362374	0.330303	45.5	6.48386		0.403575	0.241438	0.353082	0.405479	0.475806	0.3625	0.907967	76.5	3.85755			PS: Probabilistic session
0.0361464	0.336643	0.326714	0.336643	102.5	2.96719		0.357407	0.237928	0.391729	0.370343	0.489688	0.145503	0.866071	116	2.2393
0.267182	0.269281	0.359804	0.370915	87.5	3.2971		0.235	0.326505	0.356605	0.31689	0.46875	0.35625	0.570724	49	6.10873
0.260248	0.359242	0.358845	0.281914	71	4.19042		0.239899	0.315376	0.342385	0.342239	0.322917	0.257353	0.773018	84.5	3.63928
0.226538	0.354016	0.364238	0.281746	65.5	4.7103		0.537525	0.189496	0.378571	0.431933	0.813492	0.828571	0.710084	91.5	3.24211
0.166176	0.293506	0.36039	0.346104	73.5	4.08025		0.181192	0.299787	0.344087	0.356127	0.648237	0.619048	0.507326	103.5	3.12194
0.228917	0.342991	0.328139	0.32887	94.5	3.18336		0.541528	0.202525	0.336616	0.460859	0.615789	0.6375	0.893665	44.5	6.12119
0.262247	0.302831	0.372608	0.324561	71	4.20856		0.227217	0.321124	0.312791	0.366085	0.280435	0.355159	0.814815	73	4.19624
0.202747	0.316957	0.360178	0.322865	69.5	4.30101		0.221818	0.284271	0.364358	0.351371	0.364973	0.183824	0.823671	81	3.89738
0.0944562	0.325738	0.342131	0.332131	55.5	5.34169		0.327766	0.303922	0.370915	0.325163	0.491935	0.279762	0.632353	87.5	3.42344
0.321316	0.307386	0.335271	0.357343	97	3.0425		0.199995	0.337516	0.299274	0.36321	0.545564	0.693798	0.415476	139	2.16211
0.235502	0.299892	0.34129	0.358817	68.5	4.29833		0.341872	0.350822	0.278155	0.371024	0.497807	0.752558	0.390688	83	3.76201
0.223085	0.324186	0.350049	0.325765	64.5	4.60513		0.137161	0.292532	0.345307	0.362161	0.300446	0.203581	0.872549	94	3.18168
0.230235	0.302803	0.338088	0.359109	64	4.73763		0.128391	0.318114	0.336633	0.345253	0.642857	0.634737	0.388889	69.5	4.43317
0.0777517	0.326909	0.325982	0.347109	73.5	3.88593		0.261364	0.28055	0.364408	0.355042	0.379167	0.215239	0.830556	107	2.80004
0.0730212	0.336972	0.331514	0.331514	75.5	3.98563		0.293044	0.251371	0.367163	0.381466	0.380682	0.100932	0.953125	102	3.00347
0.146141	0.312734	0.346442	0.340824	80.5	3.70922		0.285085	0.269635	0.364329	0.366036	0.531373	0.375	0.739286	87.5	3.37052
0.43175	0.330303	0.347908	0.321789	118	2.56417		0.530415	0.232595	0.409213	0.358192	0.64886	0.22069	0.750909	116.5	2.61764
0.268117	0.317152	0.305674	0.377174	99.5	2.94942		0.474967	0.229383	0.334535	0.436082	0.642105	0.753036	0.76945	97.5	3.0371
0.241478	0.343834	0.30464	0.351526	64	4.67921		0.497085	0.228793	0.371827	0.399381	0.772204	0.682143	0.637545	90	3.3331
0.229367	0.333333	0.341667	0.325	61.5	4.82562		0.289106	0.314784	0.357603	0.327612	0.634286	0.528325	0.469697	92.5	3.26604
0.224184	0.339837	0.33252	0.327642	183.5	1.65664		0.895208	0.0379827	0.477653	0.484364	0.950171	0.392857	0.977932	143.5	2.0753
0.118341	0.355621	0.313208	0.331172	189	1.60479		0.585602	0.147503	0.424724	0.427773	0.709054	0.185619	0.942845	166	1.77401
0.148599	0.334131	0.322169	0.3437	206.5	1.44809		0.180012	0.34501	0.289484	0.365506	0.412637	0.598601	0.55451	175	1.70449
0.468902	0.369001	0.317549	0.313451	144	2.12631		0.345439	0.246212	0.360447	0.393341	0.708333	0.654605	0.626923	71	4.21862
0.231902	0.354425	0.29309	0.352484	51	5.44515		0.358333	0.311875	0.351875	0.33625	0.573529	0.45	0.578283	41	7.67164
0.252906	0.348914	0.307895	0.343191	111.5	2.75455		0.494673	0.223052	0.358594	0.418354	0.711156	0.737281	0.719048	163.5	1.86561
0.202593	0.286401	0.34272	0.370879	54	5.52142		0.390319	0.243208	0.349811	0.406981	0.663876	0.637821	0.681373	51.5	5.77652
0.148935	0.36059	0.321674	0.317737	141.5	2.09981		0.469719	0.267119	0.307684	0.425198	0.53	0.702381	0.802005	67	4.52542
0.319034	0.371429	0.288889	0.339683	75	4.71906		0.385229	0.253968	0.349395	0.396636	0.723262	0.767857	0.574303	51.5	5.25296
0.295526	0.322917	0.354167	0.322917	65.5	4.7516		0.279538	0.295422	0.362293	0.342286	0.470769	0.386364	0.666154	55.5	5.90194
0.322075	0.368251	0.361402	0.270346	62	4.97636		0.326546	0.278417	0.40543	0.316153	0.708333	0.363095	0.53125	47	6.1525
0.239296	0.327414	0.355346	0.31724	52	5.57027		0.145556	0.333104	0.34272	0.324176	0.285948	0.251645	0.722222	54	5.4849
0.0837081	0.337553	0.326317	0.336129	80	3.66912		0.428675	0.221606	0.367791	0.410603	0.792105	0.808081	0.65614	47.5	6.13076
0.136364	0.355556	0.3	0.344444	93	3.19688		0.339068	0.264023	0.373308	0.362669	0.928922	0.902778	0.358289	40	7.1109
0.325035	0.333072	0.291518	0.37541	116.5	2.58636		0.600816	0.188039	0.381275	0.430686	0.709302	0.589706	0.830972	101	2.97233
0.1417	0.3215	0.332611	0.34589	88	4.69401		0.477269	0.245826	0.325758	0.428417	0.639785	0.794591	0.711735	150.5	1.97545
0.0640579	0.339286	0.339286	0.321429	88.5	3.35062		0.175112	0.341479	0.320129	0.338392	0.580357	0.64552	0.370232	165.5	1.80755
0.0855928	0.328106	0.328106	0.343788	137	2.29838		0.454618	0.204291	0.383505	0.412205	0.579126	0.267561	0.925402	139.5	2.14912
0.157768	0.347487	0.315198	0.337315	92	3.20453		0.210216	0.277778	0.363095	0.359127	0.657576	0.556373	0.558471	73.5	4.12558
0.211804	0.345614	0.329938	0.324448	94	3.1343		0.158696	0.300665	0.342625	0.35671	0.370769	0.351732	0.764493	71.5	4.15833
0.353935	0.334819	0.321956	0.343225	104	2.88291		0.421529	0.297912	0.322651	0.379438	0.470622	0.55163	0.68438	79	3.81921
0.280459	0.34284	0.336189	0.320971	112	2.74653		0.348101	0.312869	0.311268	0.375863	0.482375	0.570924	0.621104	126.5	2.37888
0.246137	0.332435	0.335417	0.332149	116.5	2.78879		0.348675	0.249269	0.357349	0.393382	0.473266	0.317791	0.887479	152.5	1.94091
0.270557	0.348732	0.341123	0.310145	122	3.29492		0.411214	0.260764	0.347241	0.391995	0.641083	0.626299	0.652778	122.5	2.41947
0.339349	0.3379	0.351598	0.310502	69.5	4.30022		0.395044	0.247579	0.376105	0.376316	0.635127	0.482069	0.69193	157.5	1.96678
0.203561	0.285704	0.360771	0.353525	86	3.30625		0.433096	0.201662	0.393422	0.404916	0.667857	0.355882	0.838971	94	2.98774
0.261689	0.33584	0.327694	0.336466	123.5	2.40463		0.379493	0.28571	0.331437	0.382853	0.683761	0.774749	0.502426	133.5	2.31558
0.132828	0.332515	0.349442	0.318043	119	2.51642		0.210433	0.324989	0.329049	0.345962	0.425266	0.434959	0.609097	118.5	2.53771
0.183376	0.342723	0.327343	0.329934	79	3.81622		0.711379	0.11509	0.425211	0.459699	0.898077	0.909091	0.836466	87	3.36567
0.0775515	0.341854	0.341854	0.316292	156.5	1.9091		0.513857	0.189978	0.394859	0.415163	0.80202	0.688697	0.720575	122	2.49786
0.0914286	0.350773	0.339428	0.309799	131	2.2929		0.169092	0.311493	0.334398	0.354109	0.504352	0.508621	0.585714	176.5	1.7018
0.313266	0.299457	0.376941	0.323602	162	1.80428		0.308989	0.269071	0.348937	0.381992	0.664327	0.642857	0.594682	160.5	1.94689

## Sheet: Data Nic Fig 2
Deterministic session							Probabilistic session
DSdirCh	DSApr	DSBpr	DSCpr	DSNbChx	DStGoal		PSdirCh	PSApr	PSBpr	PSCpr	PSG1pr	PSG2pr	PSG3pr	PSNbChx	PStGoal
0.068241	0.34123	0.31754	0.34123	126	2.38107		0.223172	0.314939	0.345579	0.339482	0.387363	0.323846	0.693957	122	2.80329
0.12683	0.333036	0.349673	0.317291	170	1.78092		0.336219	0.3296	0.322979	0.347421	0.349364	0.4026	0.662201	143	2.12528
0.296112	0.351869	0.336717	0.311414	115	5.38082		0.32272	0.291243	0.314384	0.394373	0.737205	0.934211	0.397222	107.5	2.83134
0.214611	0.350538	0.330904	0.318558	118	2.81626		0.546671	0.221425	0.351712	0.426863	0.715099	0.809831	0.678431	163	1.83117
0.396173	0.355442	0.338435	0.306122	115.5	2.8073		0.700646	0.168244	0.406188	0.425568	0.768561	0.53125	0.825043	121	2.45848
0.10425	0.340699	0.335206	0.324095	67	4.94489		0.110714	0.315892	0.346641	0.337467	0.967256	0.934938	0.108359	132	2.35047
0.280285	0.348106	0.286602	0.365292	117.5	2.52487		0.673188	0.120954	0.451906	0.42714	0.801373	0.125	0.915793	119.5	2.49511
0.168061	0.351056	0.313499	0.335445	122	2.94634		0.453513	0.214263	0.361923	0.423814	0.5	0.280834	0.992647	166.5	1.79355
0.246377	0.323944	0.380282	0.295775	71	4.185		0.524878	0.180697	0.393807	0.425496	0.653324	0.386364	0.920551	157.5	1.88278
0.111384	0.337252	0.31519	0.347558	115.5	2.84827		0.331579	0.28471	0.337595	0.377694	0.574248	0.584681	0.648182	125.5	2.51636
0.128161	0.327328	0.342448	0.330224	137.5	2.16706		0.339286	0.27003	0.366791	0.363179	0.66803	0.551195	0.592047	164	1.78481
0.264557	0.337398	0.368112	0.29449	81.5	3.4462		0.318723	0.283559	0.358478	0.357963	0.465476	0.340741	0.720238	82.5	3.5125
0.0764378	0.338444	0.329462	0.332094	158	1.89082		0.279194	0.247796	0.370753	0.381452	0.622727	0.447619	0.708856	99.5	3.19495
0.337536	0.332645	0.326762	0.340593	108	2.92644		0.755892	0.0922527	0.442798	0.464949	0.831861	0.338384	0.965116	119	2.55543
0.0935643	0.341329	0.327506	0.331166	146.5	2.04151		0.457556	0.274832	0.289667	0.435501	0.620233	0.92684	0.603876	125	2.37868
0.298584	0.312875	0.365808	0.321317	181.5	1.66201		0.988889	0.00549451	0.499253	0.495253	1	0.5	0.994382	153.5	2.02849
0.162791	0.317531	0.336442	0.346027	109.5	2.57632		0.501754	0.191092	0.394946	0.413962	0.573737	0.177647	0.954167	109	2.67579
0.116691	0.336471	0.320866	0.342663	160.5	1.86726		0.340122	0.252451	0.34909	0.398459	0.631702	0.584249	0.70546	93	3.10991
0.134706	0.333065	0.33341	0.333525	132	2.25429		0.804151	0.0748484	0.46421	0.460942	0.91262	0.403846	0.931894	159.5	1.8809
0.195793	0.322689	0.329412	0.347899	112	2.59318		0.312614	0.264883	0.359238	0.37588	0.604348	0.498955	0.667045	117	2.55878
0.254541	0.331017	0.320379	0.348604	132.5	2.25952		0.742833	0.112015	0.418779	0.469206	0.772972	0.51875	0.982753	138.5	2.13694
0.0581395	0.331439	0.342803	0.325758	99.5	2.99697		0.618716	0.154961	0.42252	0.42252	0.689785	0.18254	0.934267	73.5	4.0051
0.152381	0.336769	0.329984	0.333248	139.5	2.14692		0.387927	0.230193	0.367353	0.402454	0.608974	0.456757	0.814655	156.5	1.91303
0.397643	0.401873	0.26256	0.335567	165.5	1.81154		0.494905	0.18907	0.407317	0.403613	0.650641	0.238095	0.886667	129	2.31317
0.115537	0.326125	0.339685	0.33419	107.5	2.85234		0.296875	0.287196	0.34661	0.366195	0.674447	0.636559	0.498563	80	3.99357
0.0487805	0.335271	0.329319	0.33541	85	3.48488		0.306187	0.246997	0.373724	0.379279	0.982759	0.966667	0.366379	82	3.56746
0.232316	0.324341	0.319486	0.356173	108	2.71028		0.702876	0.120304	0.45091	0.428786	0.798933	0.0833333	0.93129	109.5	2.71068
## pas de valeur (set to 0.5)

## Sheet: Data ephy fig 2b
freqsal	burstsal		freqnic	burstnic		freqICSSSal	burstICSSSal		FreqICSSnic	burstICSSnic
2.43125	0		4.44375	0		5.74167	2.51694		5.6625	1.66341
2.16111	0		5.27917	15.047		5.25	0		3.8875	13.6558
1.65833	0		3.925	0		2.34375	0		4.56042	13.6196
2.21667	2.06718		4.39167	2.8786		4.05833	0		7.11458	53.983
2.28333	0		6.14583	50.2703		3.41875	0		6.92292	0.323625
1.6125	0		4.25625	1.43603		1.97708	0		6.22708	34.319
2.70833	0		5.64375	7.47296		4.75833	0		1.52857	0.732601
3.725	0		4.44167	2.91508		1.72917	0		2.8	1.1976
4.40833	0		4.725	3.65135		3.57083	14.241		1.91905	1.42857
1.00952	0		3.2119	0.700525		4.5625	31.2883		6.44375	0.775194
3.64583	0		5.87292	21.7719		1.85	0.58309		6.95417	76.8438
2.39167	0		2.92708	0.567108		4.26042	0		6.04792	20.8141
3.66458	0.303951		5.46042	26.5084		2.16458	0		3.71458	2.82318
2.0625	0.80429		4.48125	2.23881		1.25476	0		3.2125	1.38648
2.30625	0		3.6375	21.4176		3.83958	0.290276		5.00833	0.554324
2.47917	0.457666		3.26875	0.857633		2.97917	0.743494		2.63542	0.845666
1.84167	2.09581		3.26042	0.340716		2.25833	0		6.08958	0
1.29762	13.0435		6.33333	6.64336		2.63125	0.423729		2.43333	0
2.6125	1.06157		3.59792	41.7299		2.51875	1.566		1.87292	0.595238
4.15417	0.536193		2.85	0.507614		2.98958	0		1.20238	0.995025
2.87917	0.580271		1.64167	0.684932		2.81458	0.394477		1.6	0
1.98095	1.13314		7.21042	40.5573		1.1619	0		2.26429	12
2.61042	0		3.47292	0		3.51875	0.63593		4.49583	3.04878
2.03333	0		4.83125	0		2.975	4.51128		3.67917	18.6646
2.42708	0.91954		6.0875	17.0956		1.98333	0		1.27143	0
1.6375	0		3.40417	0.980392		3.29167	0.339559		3.66875	0.30349
2.65	0		4.55417	0.490196		2.24583	1.5		2.8	5.47945
3.23958	0		2.3	0		2.85833	0.77821		3.91667	0.285307
0.808333	0		3.28333	0.337838		2.53542	1.31868		1.88958	2.64706
3.0625	9.81818		4.02708	0.275482		2.87917	9.28433		3.58542	6.51163
2.49583	1.34529		3.29375	5.05051		3.85417	4.48625		3.11042	8.07899
1.30208	4.66102		4.07083	1.22783		3.48958	4.82315		6.3	39.2315
2.775	28.4569		4.43542	4.65409		3.25417	1.36286		6.30625	1.14841
1.97292	5.35211		3.19583	0.517241		2.76042	8.68687		1.40714	6.8
2.92143	7.86948		1.5	0		2.58333	0.867679		6.48542	10.8085
1.41667	2.8		8.71458	86.2708		5.84583	2.37417		3.9381	10.4524
1.40238	0.793651		2.58571	32.8889		5.1875	2.589		3.84792	15.3401
2.40417	5.06912		1.95	0.571429		3.175	0		2.2375	4.45545
3.30833	0		2.2119	49.1139		1.55208	0		2.16458	0
1.2	0		1.97083	1.70455		1.76667	1.92308		2.61875	5.24109
3.25417	7.53425		2.53958	3.47072		5.59375	1.58416		6.625	66.8122
1.22083	20.283		9.125	90.2115		1.59167	0		2.22292	0
3.97292	1.25174		2.91458	9.67118		1.42083	0		4.0125	10.8815
3.76667	0		2.64792	20		1.39524	1.6		3.27083	1.90311
2.81667	2		2.50625	3.11804		1.08333	1.57895		4.49375	36.1834
2.58333	0.434783		4.30208	37.8307		5.12083	24.5304		3.56875	0.931677
1.22143	0.913242		3.25417	1.04167		3.84167	0		2.05625	4.26667
3.34583	3.51171		4.61042	5.69697		3.01042	49.8168		4.41875	6.5
2.43958	1.33929		4.31042	10.3627		1.41667	0		4.00417	1.0989
2.44167	0.454545		3.02083	0		2.58333	0		2.0125	2.23464
3.3625	0.827815		5.58542	34.9349		3.14583	0		5.25	0.849257
2.77708	5.4		2.11042	23.6979		2.8625	1.18577		1.41458	0
1.37292	8.33333		1.13125	0.97561		2.00208	11.8132		2.30417	7.50605
3.02292	0		2.4125	1.86047		2.28542	0		2.26042	1.9656
3.21458	0		3.06875	57.7413		2.96875	0		2.53542	3.28947
2.53125	0.656455		3.64167	0		2.46875	0.449438		4.3125	2.07523
4.02292	0		1.9125	0.581395		3.15208	14.4876		4.30208	14.1176
1.32292	0		4.36458	0		4.07917	0		3.43958	0.96463
2.59583	0		2.4	0.464037		3.38333	0		4.5625	38.8889
2.78333	0		4.16667	1.73565		4.71458	0		7.59375	42.0322
4.325	1.67742		4.85	0.45819		3.3	13.253		6.96458	1.20289
2.71875	0		2.81875	0		3.11458	0		3.65	19.7115
2.475	0		2.71667	0		3.77292	4.1116		6.24167	5.18784
3.21667	0.690846		5.12917	36.1771		3.7625	4.11765		5.68333	0.976562
3.1375	0.70922		1.81042	1.88679		2.24167	0		5.1	1.35747
1.24167	1.33929		3.39375	2.1309		2.70833	4.51745		5.175	4.83871
2.62917	0		1.18095	0		2.89167	7.54352		3.06042	0.367647
3.21667	0		5.50417	1.1213		4.79792	0.468384		3.7125	0
1.95	0.574713		2.49792	3.53201		2.46875	20.4396		4.44583	0.25
2.69375	0.406504		2.29167	1.47059		2.56667	19.4915		3.8375	0
2.56458	1.93133		1.64583	7.28477		2.7125	6.99588		5.08542	1.09529
1.1119	4.97512		2.15417	5.12821		1.96042	2.00573		4.65417	0
2.69792	0		2.13333	12.4528		2.32917	8.8729		5.34792	0
3.58125	3.10078		1.12292	0		2.90833	14.6617		5.05625	0
2.24375	0		3.8125	1.44928		3.3	11.4809
1.34792	1.64609		6.525	20.0677		2.52292	0
1.96667	0		1.70625	0.655738		3.5875	1.20846
3.28125	0.507614		3.3375	23.4114		2.475	0.45045
3.24583	7.16724		2.86458	2.72374
3.85625	6.63781		1.83542	0.60241
2.18125	0.510204		5.67083	10.3689
2.06042	1.6129		3.26042	2.6936
2.32292	0.712589		3.92292	39.2655
2.17292	0.508906		2.27292	0.483092
2.11875	0		4.72917	6.82353
1.50625	0		3.36042	3.65449
1.63333	0		5.24167	1.80276
2.22708	0		2.26875	0
1.31042	0.843882		5.43958	24.3629
2.08125	0		8.14583	96.4817
2.51042	0		3.45208	1.94805
0.77381	2.32558		3.925	35.402
2.1	1.04439		3.22381	46.9671
1.13542	0		1.56905	4.16667
1.0625	3.125		2.03333	0
1.66429	0		1.95625	0
0.885417	0		4.7	0
1.45	0		3.63958	0
1.68333	0		1.92708	0
0.985417	0		2.31333	0
1.2625	0.884956		6.19375	3.7872
3.51875	0		5.92708	28.5714
1.1875	0		2.78542	2.82258
4.87292	0		2.32083	0
3.12083	0		4.32708	7.57381
2.41458	1.83908		2.60417	0.854701
1.7625	0		3.29792	0.675676
1.9	0		5.38333	28.8843
5.1375	62.322		4.84583	39.2449
2.79375	3.97614		3.4	1.46104
1.58542	1.38408		4.01875	13.4722
2.40417	0		3.78958	0
3.05417	0.364964		4.37083	5.86735
3.12292	0.711744		2.54792	1.7316
2.8125	0		3.71875	10.574
2.58333	4.08602		4.76875	9.69626
1.04048	10.582		3.62292	2.45776
2.04583	5.96206
0.954167	0
3.29167	62.0232
2.89583	0
2.47292	0.449438
1.075	1.51515

## Sheet: Data Archetypes
	arch1.Asc	arch2.Des	arch3.GO	associate archetypes			Code for archetypes
Ctl	0.343275	0.383835	0.272877	2			1 asc
Ctl	0.00684605	0.993144	0	2			2 Desc
Ctl	0.578759	0.0367354	0.384486	1			3 GO
Ctl	0.640544	0	0.359453	1
Ctl	0.749441	0.236681	0.0137883	1
Ctl	0.906084	0	0.0938213	1
Ctl	0	0.533488	0.466584	2
Ctl	0.392367	0.584228	0.0233522	2
Ctl	0.166893	0.333017	0.500128	3
Ctl	0.870827	0.0627646	0.0663096	1
Ctl	0.830872	0	0.169069	1
Ctl	0.732849	0.128855	0.138228	1
Ctl	0.3676	0.632387	0	2
Ctl	0.315475	0.684517	0	2
Ctl	0.88505	0	0.114877	1
Ctl	0.372929	0.627046	0	2
Ctl	0.801404	0	0.198541	1
Ctl	0.71014	0	0.289851	1
Ctl	0.605012	0.166184	0.228761	1
Ctl	0.518867	0.0228453	0.45829	1
Ctl	0.135383	0.505711	0.358926	2
Ctl	0.0957139	0.541575	0.36274	2
Ctl	0.467489	0.503362	0.0290901	2
Ctl	0	0	1.00027	3
Ctl	0.275841	0	0.724244	3
Ctl	0.566198	0.433763	0	1
Ctl	0.218579	0.526523	0.254898	2
Ctl	0.546356	0.355668	0.0979175	1
Ctl	0.101344	0.516926	0.38176	2
Ctl	0.235479	0.474658	0.289865	2
Ctl	0.297186	0.437968	0.264835	2
Ctl	0.122519	0.659629	0.217855	2
Ctl	0.68431	0.184929	0.130695	1
Ctl	0.503352	0.30441	0.192204	1
Ctl	0.999819	6.2034e-05	0	1
Ctl	0.0206785	0.635094	0.34426	2
Ctl	0	0.888809	0.111211	2
Ctl	0.134989	0.30056	0.564505	3
Ctl	0.122073	0.583458	0.294481	2
Ctl	0.403873	0.596118	0	2
Ctl	0.479412	0	0.520607	3
Ctl	0.405676	0.478247	0.116037	2
Ctl	0.816461	0.0912112	0.0922409	1
Ctl	0.497262	0.350734	0.151957	1
Ctl	0.495126	0.43827	0.0665433	1
Ctl	0.639597	0.014074	0.346298	1
Ctl	0.28203	0.473135	0.244825	2
Ctl	0.396912	0.295389	0.30769	1
Ctl	0.387184	0.108861	0.503976	3
Ctl	0.17158	0.720584	0.107818	2
Ctl	0.704363	0.295548	0	1
Ctl	0	0.27782	0.722337	3
Ctl	0.0402564	0.465598	0.494201	3
Ctl	0.591783	0.399165	0.00897523	1
Ctl	0.292091	0.537481	0.170408	2
Nic	0.817746	0.115381	0.0667827	1
Nic	0.757482	0.200319	0.0421097	1
Nic	0.0180243	0.960352	0.0216065	2
Nic	0.0177722	0.602294	0.379971	2
Nic	0.0872519	0.245147	0.667678	3
Nic	0	1.00008	0	2
Nic	0.170281	0	0.829836	3
Nic	0.510533	0	0.489482	1
Nic	0.331056	0.0624865	0.606499	3
Nic	0.414846	0.433024	0.152093	2
Nic	0.361449	0.442946	0.195582	2
Nic	0.678284	0.125797	0.195863	1
Nic	0.451463	0.276012	0.272504	1
Nic	0.0415427	0.00250923	0.956075	3
Nic	0.0457432	0.798795	0.155458	2
Nic	0	0	1.00037	3
Nic	0.439037	0	0.561009	3
Nic	0.329374	0.410129	0.260485	2
Nic	0	0.0018346	0.998321	3
Nic	0.437807	0.343464	0.218701	1
Nic	0.0115458	0.117906	0.870664	3
Nic	0.289011	0	0.711071	3
Nic	0.408675	0.207226	0.384098	1
Nic	0.422901	0	0.577134	3
Nic	0.301108	0.604539	0.0943204	2
Nic	0	0.875056	0.124987	2
Nic	0.158491	0	0.841635	3

## Sheet: Data fit model Fig 4
Ctl				Nic				Model Data (Figure 4 C) - one run
beta	Phy	Kap		betanic	Phynic	Kapnic		halfT	G1pr	G2pr	G3pr	probaApr	probaBpr	probaCpr
2.01321	6.99023e-06	0.3528		1.18075	2.25633	1.10313		0.4455	0.560624	0.650579	0.766975	0.259	0.324	0.417
1.86419	6.99023e-06	0.836137		0.368588	6.99023e-06	1.79846		0.2335	0.535433	0.600337	0.630435	0.2965	0.3225	0.381
3.22687	0.89395	0.333444		1.48362	6.99023e-06	0.706003		0.4005	0.623775	0.590814	0.757102	0.2395	0.3525	0.408
4.1648	2.08248	0.305753		2.42961	0.604269	0.123367		0.377	0.676129	0.502137	0.714286	0.234	0.3785	0.3875
1.15745	3.92305	1.12184		3.4373	1.6782	6.99023e-06		0.2445	0.524181	0.395604	0.539528	0.319	0.3605	0.3205
0.835845	2.37031	1.47501		1.88338	2.52255	1.21766		0.233	0.513158	0.500778	0.53869	0.322	0.336	0.342
3.84241	1.32834	0.174172		7.64666	2.20131	0.144517		0.5485	0.704784	0.553763	0.845455	0.1865	0.385	0.4285
2.02996	0.970368	0.908135		6.02298	0.882586	0.308365		0.174	0.535466	0.527961	0.59375	0.304	0.336	0.36
3.96473	0.373876	0.237983		5.99355	1.38838	0.234621		0.5245	0.627778	0.735225	0.871302	0.2115	0.3385	0.45
0.965569	6.99023e-06	1.42605		1.50034	0.608839	0.613018		0.209	0.514563	0.560317	0.569444	0.315	0.324	0.361
3.17425	2.03826	0.55956		2.46035	2.07355	0.381521		0.2095	0.608571	0.48	0.585635	0.2875	0.3625	0.35
1.54632	3.37008	0.543251		1.64178	1.74955	0.530471		0.3375	0.652842	0.451342	0.507979	0.2985	0.376	0.3255
0.642497	6.99023e-06	2.24397		5.73575	1.92385	0.392858		0.212	0.521614	0.496815	0.564254	0.314	0.339	0.347
0.540459	6.99023e-06	1.33605		10	1.524	0.178055		0.352	0.509859	0.521531	0.58006	0.3135	0.331	0.3555
6.6134	1.15833	0.539261		2.1593	6.99023e-06	0.29858		0.159	0.409524	0.33391	0.791545	0.289	0.343	0.368
0.756661	0.755714	2.63511		10	1.6949	6.99023e-06		0.1345	0.529326	0.520866	0.514925	0.3235	0.3355	0.341
2.48448	1.89288	0.536973		5.4761	1.60357	0.233399		0.2885	0.621733	0.511797	0.618585	0.2755	0.3605	0.364
6.34138	1.46519	0.37503		3.32146	1.17838	0.398871		0.306	0.584833	0.421811	0.779592	0.243	0.368	0.389
3.63944	1.76906	0.42318		9.85838	2.02146	0.131689		0.3065	0.646746	0.500986	0.675237	0.2535	0.37	0.3765
2.93598	2.65408	0.0725981		2.78678	1.68128	0.415403		0.5145	0.728033	0.401261	0.652605	0.238	0.4035	0.3585
2.80291	0.0623142	0.312082		6.22006	1.15483	0.105418		0.451	0.597902	0.680672	0.804511	0.238	0.3325	0.4295
2.82018	1.71882	0.153861		4.64921	1.92809	0.0942048		0.5	0.696203	0.545254	0.719577	0.2265	0.378	0.3955
1.22474	5	0.914934		4.72879	1.37598	0.320998		0.2865	0.560531	0.378254	0.479139	0.3265	0.372	0.3015
10	1.83543	0.0868332		5.38214	1.87695	0.217492		0.882	0.946875	0.555556	0.959958	0.045	0.4745	0.4805
8.85363	1.69083	0.23372		1.24196	0.554102	0.854689		0.5995	0.77867	0.413428	0.89455	0.1415	0.4225	0.436
0.899369	6.99023e-06	1.79631		10	2.4725	0.306797		0.1755	0.559155	0.595912	0.506891	0.318	0.327	0.355
3.29388	1.54166	0.358526		6.37845	2.19497	0.0817944		0.355	0.662776	0.524691	0.696765	0.243	0.371	0.386
1.77794	2.63739	0.476551						0.3485	0.628821	0.442478	0.585007	0.283	0.3735	0.3435
3.02911	1.10927	0.171212						0.51	0.656734	0.643653	0.774965	0.2245	0.3555	0.42
2.70275	1.12459	0.315065						0.404	0.623762	0.57764	0.747175	0.242	0.354	0.404
2.28501	6.99023e-06	0.295325						0.4595	0.6	0.663223	0.783582	0.242	0.335	0.423
2.19405	0.852376	0.355462						0.3745	0.611825	0.580952	0.679598	0.263	0.348	0.389
1.34073	1.97606	0.786333						0.29	0.544808	0.471572	0.603152	0.299	0.3495	0.3515
3.16404	3.33641	0.382241						0.3235	0.720497	0.400359	0.527569	0.279	0.399	0.322
0.345586	4.35839	5						0.1455	0.496229	0.474242	0.517751	0.3305	0.338	0.3315
4.1995	1.28528	0.291704						0.424	0.656516	0.537757	0.790823	0.219	0.3705	0.4105
0.599928	6.99023e-06	1.17095						0.333	0.539638	0.56129	0.562121	0.3105	0.33	0.3595
3.14529	1.27297	0.0592264						0.614	0.731395	0.632708	0.815927	0.1865	0.383	0.4305
2.24839	6.99023e-06	0.279894						0.5055	0.60373	0.675159	0.80597	0.2355	0.3355	0.429
0.310211	6.99023e-06	5						0.172	0.476119	0.488024	0.521936	0.334	0.3305	0.3355
6.01653	1.42528	0.277108						0.48	0.696576	0.521053	0.841969	0.19	0.386	0.424
4.59606	2.05661	0.464696						0.219	0.615912	0.490809	0.636364	0.2725	0.363	0.3645
1.888	0.661309	1.04457						0.1465	0.514727	0.52488	0.58371	0.3115	0.3315	0.357
0.871174	6.99023e-06	0.491662						0.4235	0.537353	0.595925	0.636785	0.2945	0.324	0.3815
0.831036	6.99023e-06	0.892645						0.3395	0.560054	0.60199	0.578626	0.3015	0.3275	0.371
4.1077	1.16801	0.373064						0.362	0.605459	0.522013	0.77933	0.2385	0.358	0.4035
2.12704	1.07297	0.324407						0.407	0.631043	0.610465	0.675753	0.2585	0.3485	0.393
2.89471	2.07145	0.289106						0.3955	0.715832	0.502049	0.641192	0.244	0.386	0.37
7.49381	1.76773	0.28986						0.447	0.736264	0.497396	0.788945	0.1925	0.398	0.4095
1.35192	0.370196	0.483934						0.369	0.569191	0.586879	0.650224	0.2825	0.3345	0.383
0.336671	6.99023e-06	3.9903						0.2285	0.516129	0.526718	0.509063	0.328	0.331	0.341
6.34469	1.56591	0.118425						0.708	0.825083	0.534483	0.916084	0.116	0.429	0.455
4.4023	1.77409	0.190934						0.5075	0.738386	0.512887	0.781841	0.194	0.3965	0.4095
1.23967	0.532548	1.41364						0.166	0.50922	0.518987	0.569486	0.316	0.3315	0.3525
2.88644	1.39799	0.442665						0.3125	0.614152	0.498099	0.672652	0.2635	0.362	0.3745

## Sheet: Data Fig 5a,b
Fig 5a			Figure 5b
Off	On		Off	On	Off2
1.13333	4.65		1.2	0.75	1.05
1	8.05		3.3	1.45	4.3
0.466667	7.9		0.75	0	0.95
0	8		0.7	0	0.15
0	7.95		0.6	0	0.55
0.4	8		0.4	0.35	0.5
0.2	8		1.05	0.5	0.4
1.8	8		1.3	0.7	1.2
1	8		0.3	0	0.2
0.6	6.65		0.6	0.5	0.5
			0.95	0.65	0.9
			0.8	0.35	0.7
			0.3	0.2	0.25
			0.35	0	0.35
			1.25	1	0.9
			0.7	0.5	0.75

## Sheet: Data Opto Fig 5 et supp
Jaws											Catch
DirCh		p25		beta		G100		Time to Goal			DirCh		p25		beta		G100		Time to Goal
OffC	OnC	OffC.1	OnC.1	OffC.2	OnC.2	OffC.3	OnC.3	OffC.4	OnC.4		OffJ	OnJ	OffJ.1	OnJ.1	OffJ.2	OnJ.2	OffJ.3	OnJ.3	OffJ.4	OnJ.4
0.230769	0.282051	0.275	0.25	3.50352	6.87661	0.551724	0.5	3.78418	3.71962		0.447917	0.41573	0.193878	0.21978	8.60499	4.39031	0.634146	0.594595	3.02371	3.20111
0.705882	0.777778	0.0943396	0.105263	10	10	1	1	5.66923	8.00541		0.548387	0.647059	0.15625	0.188679	10	3.9496	0.62963	0.6	4.68254	5.63942
0.271186	0.287879	0.245902	0.264706	5.61711	4.31285	0.636364	0.68	4.78417	4.38433		0.355556	0.410714	0.234043	0.206897	4.66933	5.35268	0.588235	0.695652	6.4087	5.16754
0.5	0.576271	0.208333	0.229508	4.12756	1.98462	0.580645	0.615385	4.15775	4.91333		0.75	0.423077	0.347826	0.321429	1.93429	1.64202	0.238095	0.25	6.47778	10.8093
0.315789	0.261905	0.4	0.318182	6.99023e-06	0.342639	0.416667	0.733333	7.27179	6.73953		0.46789	0.28866	0.225225	0.282828	3.11686	2.03957	0.804348	0.769231	2.72545	2.93622
0.279412	0.382022	0.271429	0.21978	3.72556	5.7457	0.48	0.657143	4.22826	3.31778		0.672	0.462963	0.165354	0.339286	3.59679	0.610282	0.709091	0.380952	2.3619	5.19273
0.152381	0.234694	0.299065	0.3	3.4569	2.38078	0.416667	0.394737	2.7934	2.99343		0.296703	0.277108	0.236559	0.258824	10	4.08996	0.444444	0.6	3.23967	3.39048
0.652174	0.819672	0.112676	0.0793651	10	6.23226	0.967742	0.928571	4.22857	4.41129		0.515152	0.483333	0.220588	0.209677	2.85872	3.76187	0.62963	0.75	4.41716	4.72951
0.176471	0.191667	0.336538	0.319672	6.99023e-06	0.998884	0.342857	0.560976	2.86456	2.39959		0.204301	0.137255	0.284211	0.317308	3.3191	0.969414	0.470588	0.361111	3.16755	2.89515
0.59542	0.835526	0.142857	0.0844156	9.31395	5.75584	0.909091	0.851351	2.22197	1.93007		0.403101	0.181818	0.29771	0.352941	1.8308	3.32987	0.365854	0.0555556	2.29346	4.43209
											0.635036	0.6	0.172662	0.204918	3.34313	2.72379	0.868852	0.826923	2.15507	2.44545
Archetype Off et On Jaws											Archetype Off et On Catch
Off			On								Off			On
arch1.Asc	arch2.Des	arch3.GO	arch1.Asc	arch2.Des	arch3.GO						arch1.Asc	arch2.Des	arch3.GO	arch1.Asc	arch2.Des	arch3.GO
0.683032	0	0.316968	0.558102	0.27441	0.167488						0.389667	0.18272	0.42761	0.342767	0.130034	0.527197
0	0.103335	0.89668	0	0.262491	0.737602						0.123854	0.281472	0.594667	0.323341	0	0.67669
0.364249	0.434353	0.201399	0.438138	0.291847	0.270017						0.302653	0.252106	0.445242	0.592954	0.0259062	0.381142
0.187645	0.397068	0.415284	0.358832	0.137427	0.503738						0.702484	0.13568	0.161825	0.382059	0.458398	0.159525
0.125521	0.874508	0	0.53245	0.46765	0						0	0.979972	0.0200355	0	0.695478	0.304538
0.417604	0.169598	0.412799	0.683043	0.0751209	0.241835						0.456925	0.543069	0	0.164574	0.143744	0.691679
0.704093	0.172296	0.123607	0.806114	0.102637	0.0912491						0.565161	0.184165	0.250676	0.649261	0	0.350758
0	0.0639032	0.93614	0	0.292915	0.707149						0.153229	0.412457	0.434314	0.406983	0.121488	0.471528
0.522626	0.477382	0	0.829749	0.170263	0						0.835277	0.142706	0.0220166	0.713985	0.129492	0.156523
0	0.0941122	0.905938	0	0.330571	0.669444						1.00014	0	0	0.825863	0	0.174173
											0	0.599833	0.400205	0	0.495913	0.504138

## Sheet: Fig supp 2a-c
Non Implanted								Saline
dirCh	proba25	proba50	proba100	G100	G25	G50		dirCh	proba25	proba50	proba100	G100	G25	G50
0.235	0.326505	0.356605	0.31689	0.46875	0.35625	0.570724		0.434702	0.261464	0.327504	0.411032	0.550618	0.626956	0.771395
0.239899	0.315376	0.342385	0.342239	0.322917	0.257353	0.773018		0.267692	0.297402	0.304865	0.397734	0.738182	0.9375	0.357143
0.537525	0.189496	0.378571	0.431933	0.813492	0.828571	0.710084		0.403575	0.241438	0.353082	0.405479	0.475806	0.3625	0.907967
0.181192	0.299787	0.344087	0.356127	0.648237	0.619048	0.507326		0.357407	0.237928	0.391729	0.370343	0.489688	0.145503	0.866071
0.541528	0.202525	0.336616	0.460859	0.615789	0.6375	0.893665		0.494673	0.223052	0.358594	0.418354	0.711156	0.737281	0.719048
0.227217	0.321124	0.312791	0.366085	0.280435	0.355159	0.814815		0.390319	0.243208	0.349811	0.406981	0.663876	0.637821	0.681373
0.221818	0.284271	0.364358	0.351371	0.364973	0.183824	0.823671		0.469719	0.267119	0.307684	0.425198	0.53	0.702381	0.802005
0.327766	0.303922	0.370915	0.325163	0.491935	0.279762	0.632353		0.385229	0.253968	0.349395	0.396636	0.723262	0.767857	0.574303
0.199995	0.337516	0.299274	0.36321	0.545564	0.693798	0.415476		0.279538	0.295422	0.362293	0.342286	0.470769	0.386364	0.666154
0.341872	0.350822	0.278155	0.371024	0.497807	0.752558	0.390688		0.326546	0.278417	0.40543	0.316153	0.708333	0.363095	0.53125
0.137161	0.292532	0.345307	0.362161	0.300446	0.203581	0.872549		0.145556	0.333104	0.34272	0.324176	0.285948	0.251645	0.722222
0.128391	0.318114	0.336633	0.345253	0.642857	0.634737	0.388889		0.421529	0.297912	0.322651	0.379438	0.470622	0.55163	0.68438
0.261364	0.28055	0.364408	0.355042	0.379167	0.215239	0.830556		0.348101	0.312869	0.311268	0.375863	0.482375	0.570924	0.621104
0.293044	0.251371	0.367163	0.381466	0.380682	0.100932	0.953125		0.348675	0.249269	0.357349	0.393382	0.473266	0.317791	0.887479
0.285085	0.269635	0.364329	0.366036	0.531373	0.375	0.739286		0.411214	0.260764	0.347241	0.391995	0.641083	0.626299	0.652778
0.530415	0.232595	0.409213	0.358192	0.64886	0.22069	0.750909		0.395044	0.247579	0.376105	0.376316	0.635127	0.482069	0.69193
0.474967	0.229383	0.334535	0.436082	0.642105	0.753036	0.76945		0.433096	0.201662	0.393422	0.404916	0.667857	0.355882	0.838971
0.497085	0.228793	0.371827	0.399381	0.772204	0.682143	0.637545		0.379493	0.28571	0.331437	0.382853	0.683761	0.774749	0.502426
0.289106	0.314784	0.357603	0.327612	0.634286	0.528325	0.469697		0.210433	0.324989	0.329049	0.345962	0.425266	0.434959	0.609097
0.895208	0.0379827	0.477653	0.484364	0.950171	0.392857	0.977932		0.711379	0.11509	0.425211	0.459699	0.898077	0.909091	0.836466
0.585602	0.147503	0.424724	0.427773	0.709054	0.185619	0.942845		0.513857	0.189978	0.394859	0.415163	0.80202	0.688697	0.720575
0.180012	0.34501	0.289484	0.365506	0.412637	0.598601	0.55451		0.169092	0.311493	0.334398	0.354109	0.504352	0.508621	0.585714
0.345439	0.246212	0.360447	0.393341	0.708333	0.654605	0.626923		0.308989	0.269071	0.348937	0.381992	0.664327	0.642857	0.594682
0.358333	0.311875	0.351875	0.33625	0.573529	0.45	0.578283
0.428675	0.221606	0.367791	0.410603	0.792105	0.808081	0.65614
0.339068	0.264023	0.373308	0.362669	0.928922	0.902778	0.358289
0.600816	0.188039	0.381275	0.430686	0.709302	0.589706	0.830972
0.477269	0.245826	0.325758	0.428417	0.639785	0.794591	0.711735
0.175112	0.341479	0.320129	0.338392	0.580357	0.64552	0.370232
0.454618	0.204291	0.383505	0.412205	0.579126	0.267561	0.925402
0.210216	0.277778	0.363095	0.359127	0.657576	0.556373	0.558471
0.158696	0.300665	0.342625	0.35671	0.370769	0.351732	0.764493

## Sheet: Fig Supp 2d
Sal mice n=12
	Mice #1											Mice # 12
5'	20.7402	20.0688	18.3485	12.2804	11.0359	20.3702	13.7641	24.7872	24.5462	34.4902	25.0069	19.388
10'	36.0892	33.5248	35.0861	26.3374	30.7004	38.5728	21.4292	51.1602	50.1817	66.3503	48.6369	38.8647
15'	44.971	48.7142	50.2478	44.302	53.5736	54.8208	35.2873	77.1269	71.3786	95.0904	70.6407	60.8804
20'	63.3883	60.315	63.6427	65.1981	70.6267	72.0798	48.7731	100.875	91.2654	127.758	90.2891	79.8736
25'	78.0645	75.8298	87.0925	81.4988	94.6486	87.9676	62.4142	123.456	116.78	154.372	113.257	99.2948
30'	97.9083	87.9044	109.326	95.1594	108.232	108.278	70.476	144.778	138.407	181.611	131.639	117.771
Nic mice (n=14)
	Mice #1													Mice # 14
5'	34.5104	19.4166	25.3538	9.46888	16.0223	30.6189	17.8553	29.1129	22.4822	43.1553	38.2742	32.305	35.9544	38.6184
10'	57.3228	37.8959	42.9479	27.384	33.8144	51.5122	30.1782	50.3237	40.8876	78.5158	64.7687	58.9275	61.6204	64.3203
15'	77.5194	56.2568	64.8277	48.5303	51.0639	71.9135	44.0596	77.3372	60.554	114.753	95.0449	79.5977	84.3983	85.163
20'	98.8298	71.9173	80.541	66.8319	68.17	95.9854	52.9261	104.639	82.815	140.222	120.706	97.9516	97.6898	100.498
25'	116.617	91.1582	109.481	81.193	81.3915	112.909	65.5322	121.546	96.3552	152.194	144.261	112.381	111.873	120.733
30'	126.201	108.961	130.166	97.717	100.989	133.218	75.6701	144.037	112.801	173.507	165.028	133.457	123.455	129.39

[truncated: 1 more sheets: Supp fig5]
